# Supplementary material for: Comparative Population Genomics of Relictual Caribbean Island Gossypium hirsutum
Source: Mol Ecol. 2026 Jan 14;35(2):e70239. doi: 10.1111/mec.70239 (PMC12801185; doi:10.1111/mec.70239)
Supplement: Supplementary file 2 — Table S1: mec70239‐sup‐0002‐Supplementarytables.xlsx. Gossypium hirsutum samples included in this study and their average sequencing depth. Table S2: Outgroup samples from Gossypium barbadense , G. mustelinum, and G. darwinii samples included in this. [file MEC-35-e70239-s001.xlsx]

## Sheet: TableS1
Table S1. Gossypium hirsutum samples included in this study and their average sequencing depth.
Species	Group	Population	OLD Sample ID	NEW Sample ID	Sequencing depth	NCBI accession	Source
G. hirsutum	Florida	Mound Key	AD1_MK_Site2_7	AD1_MK_Site2_7	18.63	SRR28292558	Ning et al
G. hirsutum	Florida	Mound Key	AD1_MK_Site1_15	AD1_MK_Site1_15	19.32	SRR28292572	Ning et al
G. hirsutum	Florida	Mound Key	AD1_MK_Site1_16	AD1_MK_Site1_16	19.4	SRR28292567	Ning et al
G. hirsutum	Florida	Mound Key	AD1_MK_Site1_13	AD1_MK_Site1_13	19.61	SRR28292571	Ning et al
G. hirsutum	Florida	Mound Key	AD1_MK_Site1_8	AD1_MK_Site1_8	20.88	SRR28292552	Ning et al
G. hirsutum	Florida	Mound Key	AD1_MK_Site1_3	AD1_MK_Site1_3	20.9	SRR28292561	Ning et al
G. hirsutum	Florida	Mound Key	AD1_MK_Site1_9	AD1_MK_Site1_9	21.12	SRR28292551	Ning et al
G. hirsutum	Florida	Mound Key	AD1_MK_Site3_1	AD1_MK_Site3_1	21.59	SRR28292557	Ning et al
G. hirsutum	Florida	Mound Key	AD1_MK_Site1_12	AD1_MK_Site1_12	22.94	SRR28292569	Ning et al
G. hirsutum	Florida	Mound Key	AD1_MK_Site2_4	AD1_MK_Site2_4	23.34	SRR28292565	Ning et al
G. hirsutum	Florida	Mound Key	AD1_MK_Site2_5	AD1_MK_Site2_5	23.68	SRR28292560	Ning et al
G. hirsutum	Florida	Mound Key	AD1_MK_Site1_2	AD1_MK_Site1_2	24.3	SRR28292573	Ning et al
G. hirsutum	Florida	Mound Key	AD1_MK_Site1_6	AD1_MK_Site1_6	24.34	SRR28292554	Ning et al
G. hirsutum	Florida	Mound Key	AD1_MK_Site1_10	AD1_MK_Site1_10	24.36	SRR28292550	Ning et al
G. hirsutum	Florida	Mound Key	AD1_MK_Site1_5	AD1_MK_Site1_5	24.55	SRR28292555	Ning et al
G. hirsutum	Florida	Mound Key	AD1_MK_Site1_1	AD1_MK_Site1_1	24.81	SRR28292574	Ning et al
G. hirsutum	Florida	Mound Key	AD1_MK_Site1_14	AD1_MK_Site1_14	24.98	SRR28292568	Ning et al
G. hirsutum	Florida	Mound Key	AD1_MK_Site2_1	AD1_MK_Site2_1	24.99	SRR28292563	Ning et al
G. hirsutum	Florida	Mound Key	AD1_MK_Site2_3	AD1_MK_Site2_3	25.72	SRR28292564	Ning et al
G. hirsutum	Florida	Mound Key	AD1_MK_Site2_6	AD1_MK_Site2_6	25.83	SRR28292559	Ning et al
G. hirsutum	Florida	Mound Key	AD1_MK_Site1_11	AD1_MK_Site1_11	26.05	SRR28292570	Ning et al
G. hirsutum	Florida	Mound Key	AD1_MK_Site2_2	AD1_MK_Site2_2	26.56	SRR28292562	Ning et al
G. hirsutum	Florida	Mound Key	AD1_MK_Site1_7	AD1_MK_Site1_7	26.83	SRR28292553	Ning et al
G. hirsutum	Florida	Mound Key	AD1_MK_Site1_4	AD1_MK_Site1_4	28.03	SRR28292556	Ning et al
G. hirsutum	Florida	Mound Key	AD1_MK_Site1_17	AD1_MK_Site1_17	30.24	SRR28292566	Ning et al
G. hirsutum	Germplasm	Cultivar	AD1_Cultivar_B11SA2401	AD1_Cultivar_B11SA2401	19.52	SRR6311735	Yuan et al
G. hirsutum	Germplasm	Cultivar	AD1_Cultivar_B11SA2192	AD1_Cultivar_B11SA2192	19.81	SRR6311605	Yuan et al
G. hirsutum	Germplasm	Cultivar	AD1_Cultivar_B11SA1403	AD1_Cultivar_B11SA1403	20	SRR6311680	Yuan et al
G. hirsutum	Germplasm	Cultivar	AD1_Cultivar_B11SA0825	AD1_Cultivar_B11SA0825	20.72	SRR6311822	Yuan et al
G. hirsutum	Germplasm	Cultivar	AD1_Cultivar_B11SA2149	AD1_Cultivar_B11SA2149	21.22	SRR6311606	Yuan et al
G. hirsutum	Germplasm	Cultivar	AD1_Cultivar_B11DIV106	AD1_Cultivar_B11DIV106	21.29	SRR6311690	Yuan et al
G. hirsutum	Germplasm	Cultivar	AD1_Cultivar_B11SA0582	AD1_Cultivar_B11SA0582	21.34	SRR6311710	Yuan et al
G. hirsutum	Germplasm	Cultivar	AD1_Cultivar_B11SA1427	AD1_Cultivar_B11SA1427	21.59	SRR6311783	Yuan et al
G. hirsutum	Germplasm	Cultivar	AD1_Cultivar_B11SA1465	AD1_Cultivar_B11SA1465	22.98	SRR6311779	Yuan et al
G. hirsutum	Germplasm	Cultivar	AD1_Cultivar_B11SA3748	AD1_Cultivar_B11SA3748	23.68	SRR6311741	Yuan et al
G. hirsutum	Germplasm	LR1	AD1_LR1_B12TX2226	AD1_LR1_B12TX2226	16.26	SRR6311807	Yuan et al
G. hirsutum	Germplasm	LR1	AD1_LR1_B12TX1578	AD1_LR1_B12TX1578	19.16	SRR6311813	Yuan et al
G. hirsutum	Germplasm	LR1	AD1_LR1_B12TX2489	AD1_LR1_B12TX2489	19.65	SRR6311749	Yuan et al
G. hirsutum	Germplasm	LR1	AD1_LR1_B12TX2487	AD1_LR1_B12TX2487	20.58	SRR6311752	Yuan et al
G. hirsutum	Germplasm	LR1	AD1_LR1_B12TX1689	AD1_LR1_B12TX1689	20.74	SRR6311762	Yuan et al
G. hirsutum	Germplasm	LR1	AD1_LR1_B12TX1635	AD1_LR1_B12TX1635	21.03	SRR6311803	Yuan et al
G. hirsutum	Germplasm	LR1	AD1_LR1_B12TX2216	AD1_LR1_B12TX2216	21.05	SRR6311806	Yuan et al
G. hirsutum	Germplasm	LR1	AD1_LR1_B12TX1935	AD1_LR1_B12TX1935	22.07	SRR6311799	Yuan et al
G. hirsutum	Germplasm	LR1	AD1_LR1_B12TX2465	AD1_LR1_B12TX2465	24.57	SRR6311600	Yuan et al
G. hirsutum	Germplasm	LR1	AD1_LR1_B12TX1592	AD1_LR1_B12TX1592	24.87	SRR6311758	Yuan et al
G. hirsutum	Germplasm	LR2	AD1_LR2_B12TX0109	AD1_LR2_B12TX0109	16.1	SRR6311544	Yuan et al
G. hirsutum	Germplasm	LR2	AD1_LR2_B12TX1102	AD1_LR2_B12TX1102	18.49	SRR6311801	Yuan et al
G. hirsutum	Germplasm	LR2	AD1_LR2_B12TX1459	AD1_LR2_B12TX1459	18.93	SRR6311768	Yuan et al
G. hirsutum	Germplasm	LR2	AD1_LR2_B12TX1721	AD1_LR2_B12TX1721	19.6	SRR6311751	Yuan et al
G. hirsutum	Germplasm	LR2	AD1_LR2_B12TX0215	AD1_LR2_B12TX0215	21.22	SRR6311873	Yuan et al
G. hirsutum	Germplasm	LR2	AD1_LR2_B12TX1981	AD1_LR2_B12TX1981	22.14	SRR6311802	Yuan et al
G. hirsutum	Germplasm	LR2	AD1_LR2_B12TX1661	AD1_LR2_B12TX1661	22.38	SRR6311747	Yuan et al
G. hirsutum	Germplasm	LR2	AD1_LR2_B12TX0487	AD1_LR2_B12TX0487	22.55	SRR6311550	Yuan et al
G. hirsutum	Germplasm	LR2	AD1_LR2_B12TX0390	AD1_LR2_B12TX0390	23.43	SRR6311805	Yuan et al
G. hirsutum	Germplasm	LR2	AD1_LR2_B12TX1111	AD1_LR2_B12TX1111	24.43	SRR6311759	Yuan et al
G. hirsutum	Germplasm	Wild	AD1_Wild_B12TX2211	AD1_Wild_B12TX2211	14.52	SRR6311787	Yuan et al
G. hirsutum	Germplasm	Wild	AD1_Wild_P121TX2094	AD1_Wild_P121TX2094	16.02	SRR1975549	Yuan et al
G. hirsutum	Germplasm	Wild	AD1_Wild_B12BPS1247	AD1_Wild_B12BPS1247	18.2	SRR6311626	Yuan et al
G. hirsutum	Germplasm	Wild	AD1_Wild_B12TX2276	AD1_Wild_B12TX2276	19.57	SRR6311607	Yuan et al
G. hirsutum	Germplasm	Wild	AD1_Wild_B12BPS1151	AD1_Wild_B12BPS1151	20.03	SRR6311622	Yuan et al
G. hirsutum	Germplasm	Wild	AD1_Wild_B12BPS1244	AD1_Wild_B12BPS1244	20.55	SRR6311625	Yuan et al
G. hirsutum	Germplasm	Wild	AD1_Wild_B12TX1894	AD1_Wild_B12TX1894	20.64	SRR6311795	Yuan et al
G. hirsutum	Germplasm	Wild	AD1_Wild_B12TX2090	AD1_Wild_B12TX2090	20.86	SRR6311615	Yuan et al
G. hirsutum	Germplasm	Wild	AD1_Wild_B12TX1996	AD1_Wild_B12TX1996	26.05	SRR6311499	Yuan et al
G. hirsutum	Germplasm	Wild	AD1_Wild_B12TX0967	AD1_Wild_B12TX0967	26.41	SRR6311726	Yuan et al
G. hirsutum	Guadeloupe	GD	AD1_GD_G2C	AD1_GD_G2C	46.51	SRR11168024	This study
G. hirsutum	Guadeloupe	GD	AD1_GD_G4B	AD1_GD_G4B	46.57	SRR11168014	This study
G. hirsutum	Guadeloupe	GD	AD1_GD_G20C	AD1_GD_G20C	46.65	SRR11168009	This study
G. hirsutum	Guadeloupe	GD	AD1_GD_G3A	AD1_GD_G3A	46.71	SRR11168006	This study
G. hirsutum	Guadeloupe	GD	AD1_GD_G12C	AD1_GD_G12C	46.76	SRR11168022	This study
G. hirsutum	Guadeloupe	GD	AD1_GD_G5A	AD1_GD_G5A	46.81	SRR11168013	This study
G. hirsutum	Guadeloupe	GD	AD1_GD_G13C	AD1_GD_G13C	46.83	SRR11168021	This study
G. hirsutum	Guadeloupe	GD	AD1_GD_G10B	AD1_GD_G10B	48.08	SRR11168005	This study
G. hirsutum	Guadeloupe	GD	AD1_GD_G9A	AD1_GD_G9A	48.2	SRR11168007	This study
G. hirsutum	Guadeloupe	GD	AD1_GD_G19B	AD1_GD_G19B	48.21	SRR11168012	This study
G. hirsutum	Guadeloupe	GD	AD1_GD_G6C	AD1_GD_G6C	48.39	SRR11168011	This study
G. hirsutum	Guadeloupe	GD	AD1_GD_G8C	AD1_GD_G8C	48.46	SRR11168008	This study
G. hirsutum	Guadeloupe	GD	AD1_GD_G21C	AD1_GD_G21C	48.5	SRR11168004	This study
G. hirsutum	Guadeloupe	GD	AD1_GD_G7C	AD1_GD_G7C	48.53	SRR11168010	This study
G. hirsutum	Guadeloupe	GD	AD1_GD_G11A	AD1_GD_G11A	48.64	SRR11168023	This study
G. hirsutum	Guadeloupe	GD	AD1_GD_G14B	AD1_GD_G14B	48.69	SRR11168020	This study
G. hirsutum	Guadeloupe	GD	AD1_GD_G18B	AD1_GD_G18B	48.69	SRR11168015	This study
G. hirsutum	Guadeloupe	GD	AD1_GD_G15C	AD1_GD_G15C	48.82	SRR11168019	This study
G. hirsutum	Guadeloupe	GD	AD1_GD_G22C	AD1_GD_G22C	48.92	SRR11168003	This study
G. hirsutum	Guadeloupe	GD	AD1_GD_G16C	AD1_GD_G16C	48.97	SRR11168018	This study
G. hirsutum	Guadeloupe	GD	AD1_GD_G17A	AD1_GD_G17A	49.1	SRR11168017	This study
G. hirsutum	Guadeloupe	GD2	AD1_GD_G1A	AD1_GD_G1A	46.08	SRR11168025	This study
G. hirsutum	Guadeloupe	GD2	AD1_GD_G25B	AD1_GD_G25B	49.01	SRR11168016	This study
G. hirsutum	Guadeloupe	GD2	AD1_GD_G24A	AD1_GD_G24A	49.03	SRR11168001	This study
G. hirsutum	Guadeloupe	GD2	AD1_GD_G23A	AD1_GD_G23A	49.22	SRR11168002	This study
G. hirsutum	Puerto Rico	CR	AD1_PR_CR_2	AD1_PR_CR_2	20.35	SRR32429614	This study
G. hirsutum	Puerto Rico	CR	AD1_PR_CR_8	AD1_PR_CR_8	20.8	SRR32429649	This study
G. hirsutum	Puerto Rico	CR	AD1_PR_CR_10	AD1_PR_CR_10	21.08	SRR32429653	This study
G. hirsutum	Puerto Rico	CR	AD1_PR_CR_15	AD1_PR_CR_15	21.82	SRR32429615	This study
G. hirsutum	Puerto Rico	CR	AD1_PR_CR_4	AD1_PR_CR_4	21.93	SRR32429612	This study
G. hirsutum	Puerto Rico	CR	AD1_PR_CR_12	AD1_PR_CR_12	21.98	SRR32429631	This study
G. hirsutum	Puerto Rico	CR	AD1_PR_CR_6	AD1_PR_CR_6	22.08	SRR32429651	This study
G. hirsutum	Puerto Rico	CR	AD1_PR_CR_13	AD1_PR_CR_13	22.14	SRR32429620	This study
G. hirsutum	Puerto Rico	CR	AD1_PR_CR_14	AD1_PR_CR_14	22.14	SRR32429616	This study
G. hirsutum	Puerto Rico	CR	AD1_PR_CR_7	AD1_PR_CR_7	22.43	SRR32429650	This study
G. hirsutum	Puerto Rico	CR	AD1_PR_CR_11	AD1_PR_CR_11	22.99	SRR32429642	This study
G. hirsutum	Puerto Rico	CR	AD1_PR_CR_5	AD1_PR_CR_5	23.93	SRR32429652	This study
G. hirsutum	Puerto Rico	CR	AD1_PR_CR_9	AD1_PR_CR_9	24.19	SRR32429648	This study
G. hirsutum	Puerto Rico	CR	AD1_PR_CR_3	AD1_PR_CR_3	27.05	SRR32429613	This study
G. hirsutum	Puerto Rico	CR	AD1_PR_CR_1	AD1_PR_CR_1	29.84	SRR32429654	This study
G. hirsutum	Puerto Rico	PCTW	AD1_PR_PCTW_2	AD1_PR_PJ_2	21.35	SRR32429646	This study
G. hirsutum	Puerto Rico	PCTW	AD1_PR_PCTW_1	AD1_PR_PJ_1	25.43	SRR32429647	This study
G. hirsutum	Puerto Rico	Ph	AD1_PR_Ph_1	AD1_PR_Ph_1	22.41	SRR32429645	This study
G. hirsutum	Puerto Rico	Ph	AD1_PR_Ph_2	AD1_PR_Ph_2	23.13	SRR32429644	This study
G. hirsutum	Puerto Rico	Ph	AD1_PR_Ph_5	AD1_PR_Ph_5	24.54	SRR32429640	This study
G. hirsutum	Puerto Rico	Ph	AD1_PR_Ph_4	AD1_PR_Ph_4	28.07	SRR32429641	This study
G. hirsutum	Puerto Rico	Ph	AD1_PR_Ph_3	AD1_PR_Ph_3	29.4	SRR32429643	This study
G. hirsutum	Puerto Rico	Ph	AD1_PR_Ph_6	AD1_PR_Ph_6	29.77	SRR32429639	This study
G. hirsutum	Puerto Rico	PR325	AD1_PR_PR325_10	AD1_PR_Hwy325_10	20.26	SRR32429637	This study
G. hirsutum	Puerto Rico	PR326	AD1_PR_PR325_11	AD1_PR_Hwy325_11	25.02	SRR32429636	This study
G. hirsutum	Puerto Rico	PR327	AD1_PR_PR325_12	AD1_PR_Hwy325_12	20.01	SRR32429635	This study
G. hirsutum	Puerto Rico	PR328	AD1_PR_PR325_13	AD1_PR_Hwy325_13	28.29	SRR32429634	This study
G. hirsutum	Puerto Rico	PR329	AD1_PR_PR325_14	AD1_PR_Hwy325_14	25.65	SRR32429633	This study
G. hirsutum	Puerto Rico	PR330	AD1_PR_PR325_15	AD1_PR_Hwy325_15	35.77	SRR32429632	This study
G. hirsutum	Puerto Rico	PR331	AD1_PR_PR325_1	AD1_PR_Hwy325_1	28.88	SRR32429638	This study
G. hirsutum	Puerto Rico	PR332	AD1_PR_PR325_2	AD1_PR_Hwy325_2	25.29	SRR32429630	This study
G. hirsutum	Puerto Rico	PR333	AD1_PR_PR325_3	AD1_PR_Hwy325_3	25.13	SRR32429629	This study
G. hirsutum	Puerto Rico	PR334	AD1_PR_PR325_4	AD1_PR_Hwy325_4	21.56	SRR32429628	This study
G. hirsutum	Puerto Rico	PR335	AD1_PR_PR325_5	AD1_PR_Hwy325_5	25.34	SRR32429627	This study
G. hirsutum	Puerto Rico	PR336	AD1_PR_PR325_6	AD1_PR_Hwy325_6	25.46	SRR32429626	This study
G. hirsutum	Puerto Rico	PR337	AD1_PR_PR325_7	AD1_PR_Hwy325_7	29.45	SRR32429625	This study
G. hirsutum	Puerto Rico	PR338	AD1_PR_PR325_8	AD1_PR_Hwy325_8	30.16	SRR32429624	This study
G. hirsutum	Puerto Rico	PR339	AD1_PR_PR325_9	AD1_PR_Hwy325_9	27.39	SRR32429623	This study
G. hirsutum	Puerto Rico	TBT	AD1_PR_TBT_1	AD1_PR_TB_1	24.47	SRR32429622	This study
G. hirsutum	Puerto Rico	TBT	AD1_PR_TBT_3	AD1_PR_TB_3	24.98	SRR32429619	This study
G. hirsutum	Puerto Rico	TBT	AD1_PR_TBT_4	AD1_PR_TB_4	25.89	SRR32429618	This study
G. hirsutum	Puerto Rico	TBT	AD1_PR_TBT_2	AD1_PR_TB_2	27.23	SRR32429621	This study
G. hirsutum	Puerto Rico	TBT	AD1_PR_TBT_5	AD1_PR_TB_5	27.59	SRR32429617	This study

## Sheet: TableS2
Table S2. Outgroup samples from Gossypium barbadense, G. mustelinum, and G. darwinii samples included in this study and their average sequencing depth.
Species	Sample ID	Sequencing depth	NCBI accession	Source	Selected in this paper
G. barbadense	AD2_Wild_B22OLG02_peru	21.18	SRR6334520	Yuan et al	YES
G. barbadense	AD2_Wild_B22OLG06_peru	18.73	SRR6334524	Yuan et al	YES
G. barbadense	AD2_Wild_B22OLG03_peru	25.28	SRR6334535	Yuan et al	YES
G. barbadense	AD2_Wild_B22OLG04_peru	19.42	SRR6334537	Yuan et al	YES
G. barbadense	AD2_Wild_B22GB0542_peru	20.98	SRR6334553	Yuan et al	YES
G. barbadense	AD2_Wild_B22OLG17_peru	15.24	SRR6334604	Yuan et al	YES
G. barbadense	AD2_Wild_B22OLG15_peru	16.53	SRR6334605	Yuan et al	YES
G. barbadense	AD2_Wild_B22OLG10_peru	24.48	SRR6334610	Yuan et al	YES
G. barbadense	AD2_Wild_B22GB1067_peru	20.95	SRR6334627	Yuan et al	YES
G. barbadense	AD2_Wild_B22OLG18_peru	16.56	SRR6334519	Yuan et al
G. barbadense	AD2_Wild_B22OLG05_peru	21.67	SRR6334523	Yuan et al
G. barbadense	AD2_Wild_B22OLG08_peru	20.91	SRR6334525	Yuan et al
G. barbadense	AD2_Wild_B22GB0623_ecuador	22.06	SRR6334551	Yuan et al
G. barbadense	AD2_Wild_B22GB0631_argentina	19.72	SRR6334552	Yuan et al
G. barbadense	AD2_Wild_B22OLG14_peru	23.68	SRR6334606	Yuan et al
G. barbadense	AD2_Wild_B22OLG13_peru	19.76	SRR6334607	Yuan et al
G. barbadense	AD2_Wild_B22OLG12_peru	18.78	SRR6334608	Yuan et al
G. barbadense	AD2_Wild_B22GB0262_st_lucia	18.83	SRR6334698	Yuan et al
G. mustelinum	AD4_mus_P401AD4	14.94	SRR1975566	Yuan et al	YES
G. mustelinum	AD4_mus_B40AD410	20.79	SRR6334742	Yuan et al	YES
G. mustelinum	AD4_mus_B40AD416	20.23	SRR6334743	Yuan et al	YES
G.darwinii	AD5_dar_PL501031	14.48	SRR1975567	Yuan et al
G.darwinii	AD5_dar_BYU50002	23.65	SRR6334587	Yuan et al
G.darwinii	AD5_dar_BYU50001	23.45	SRR6334588	Yuan et al
G.darwinii	AD5_dar_BYU50003	23.35	SRR6334590	Yuan et al
G.darwinii	AD5_dar_BYU50004	9.42	SRR6334709	Yuan et al
